# Supplementary material for: Transforming a Large-Scale Prostate Cancer Outcomes Dataset to the OMOP Common Data Model—Experiences from a Scientific Data Holder’s Perspective
Source: Cancers (Basel). 2024 May 30;16(11):2069. doi: 10.3390/cancers16112069 (PMC11171220; doi:10.3390/cancers16112069)
Supplement: Supplementary file 1 [file cancers-16-02069-s001.zip]

Archive with 1 entries (1 files):
- cancers-3013748-supplementary.pdf
